# Supplementary material for: Autocatalytic base editing for RNA-responsive translational control
Source: Nat Commun. 2023 Mar 11;14:1339. doi: 10.1038/s41467-023-36851-z (PMC10008589; doi:10.1038/s41467-023-36851-z)
Supplement: Supplementary file 6 — Source Data [file 41467_2023_36851_MOESM6_ESM.zip]

Archive with 36 entries (34 files):
- Source Data/
- __MACOSX/._Source Data
- Source Data/.DS_Store
- __MACOSX/Source Data/._.DS_Store
- Source Data/Plasmid Maps/
- __MACOSX/Source Data/._Plasmid Maps
- Source Data/2023-02-02_DART_VADAR_source_data.xlsx
- __MACOSX/Source Data/._2023-02-02_DART_VADAR_source_data.xlsx
- Source Data/Plasmid Maps/pDV17_express_MCP-ADAR2dd.dna
- __MACOSX/Source Data/Plasmid Maps/._pDV17_express_MCP-ADAR2dd.dna
- Source Data/Plasmid Maps/pDV029_rcRNA_entry2.dna
- __MACOSX/Source Data/Plasmid Maps/._pDV029_rcRNA_entry2.dna
- Source Data/Plasmid Maps/pDV06.2L_feedback_CCA74.dna
- __MACOSX/Source Data/Plasmid Maps/._pDV06.2L_feedback_CCA74.dna
- Source Data/Plasmid Maps/pDV01_rcRNA_entry.dna
- __MACOSX/Source Data/Plasmid Maps/._pDV01_rcRNA_entry.dna
- Source Data/Plasmid Maps/pDV06_linear_feedback1_entry.dna
- __MACOSX/Source Data/Plasmid Maps/._pDV06_linear_feedback1_entry.dna
- Source Data/Plasmid Maps/pDV09_express_ADARp110.dna
- __MACOSX/Source Data/Plasmid Maps/._pDV09_express_ADARp110.dna
- Source Data/Plasmid Maps/pDV06.2R_feedback_CCA74.dna
- __MACOSX/Source Data/Plasmid Maps/._pDV06.2R_feedback_CCA74.dna
- Source Data/Plasmid Maps/pDV10_express_ADARp150.dna
- __MACOSX/Source Data/Plasmid Maps/._pDV10_express_ADARp150.dna
- Source Data/Plasmid Maps/pDV02_linear_entry.dna
- __MACOSX/Source Data/Plasmid Maps/._pDV02_linear_entry.dna
- Source Data/Plasmid Maps/pDV24_AAV2_CMV-DV_CCA74.dna.dna
- __MACOSX/Source Data/Plasmid Maps/._pDV24_AAV2_CMV-DV_CCA74.dna.dna
- Source Data/Plasmid Maps/pDV05.0_hEF1a_iRFP720.dna
- __MACOSX/Source Data/Plasmid Maps/._pDV05.0_hEF1a_iRFP720.dna
- Source Data/Plasmid Maps/pDV02 DVS016 CCA60.dna
- __MACOSX/Source Data/Plasmid Maps/._pDV02 DVS016 CCA60.dna
- Source Data/Plasmid Maps/pDV21_entry_feedback_Nluc.dna
- __MACOSX/Source Data/Plasmid Maps/._pDV21_entry_feedback_Nluc.dna
- Source Data/Plasmid Maps/pDV06.2C_feedback_CCA74.dna
- __MACOSX/Source Data/Plasmid Maps/._pDV06.2C_feedback_CCA74.dna
