# Supplementary material for: Autocatalytic base editing for RNA-responsive translational control
Source: Nat Commun. 2023 Mar 11;14:1339. doi: 10.1038/s41467-023-36851-z (PMC10008589; doi:10.1038/s41467-023-36851-z)
Supplement: Supplementary file 6 — Source Data [file 41467_2023_36851_MOESM6_ESM.zip › Source Data/2023-02-02_DART_VADAR_source_data.xlsx]

## Sheet: Figure 1c
Figure 1c
		Output fold-change ± trigger			Error bars
	Sensor ID	no ADAR	ADAR p110	ADAR p150	no ADAR	ADAR p110	ADAR p150
	CCA60	3.4406	6.3235	7.4508	0.144323	0.37027	0.314082
	CCA74	3.2664	7.0767	6.4031	0.178011	0.507062	0.271529
	CCA78	4.6818	6.7899	7.3674	0.10679	0.110857	0.0717643
	CCA413	2.4025	2.4139	2.3031	0.312738	0.168809	0.121607
	CCA762	2.3826	2.8731	3.1222	0.18353	0.422362	0.414619

## Sheet: Figure 1e
Figure 1e
		A-to-I editing efficiency
		sensor ‒ ADAR ‒ trigger	sensor ‒ ADAR + trigger	sensor + ADAR ‒ trigger	sensor + ADAR + trigger
	Biological replicate #1	0.3992	2.878	0.4398	31.7694
	Biological replicate #2	0.4022	2.5718	0.448	32.2652
	Biological replicate #3	0.4484	2.4608	0.4954	31.3694

## Sheet: Figure 2b
Figure 2b
		Output fold-change ± trigger			Error bars
	Sensor ID	Coding sequence	Frame-shifted	Secreted	Coding sequence	Frame-shifted	Secreted
	CCA60	7.45	13.87	44.65	0.314057	0.585469	0.360947
	CCA60 allstop	7.85	20.08	44.92	0.360947	0.808984	1.75517
	CCA74	6.4	18.6	24.54	0.271501	0.72103	0.9115
	CCA78	7.37	17.28	32.18	0.0717542	0.146331	0.226554
	CCA78 allstop	8.65	19.78	35.33	0.0675472	0.128029	0.188258
	CCA413	2.3	4.54	6.3	0.121592	0.269649	0.482413
	CCA413 allstop	2.12	3.82	5.38	0.288887	0.63198	1.25772
	CCA762	3.12	7.25	10.83	0.414578	0.924157	1.43219

## Sheet: Figure 2d
Figure 2d
		Output expression level
		no ADAR		ADAR p150		MCP-ADAR
		‒ trigger	+ trigger	‒ trigger	+ trigger	‒ trigger	+ trigger
	sensor variants	511.164	2114.5	488.532	9211	1139	3385
		451.892	1249.7	399.785	8371	589	2063
		596.897	1940.8	542.494	8874	759	3509
		585.808	2267.4	619.137	6480	6782	11117
		539.392	1391.8	405.657	4018	7019	13033
		505.906	1449.2	507.416	5252	3867	8033
		784.601	2947.9	538.385	8803	7266	10526
		707.905	2681.2	561.055	12556	5130	5954
		771.612	2842.2	573.85	10881	4717	8559
		577.834	931.1	359.283	456	336	750
		566.353	1142.2	461.549	1635	4240	5920
		755.651	1332.5	495.299	1938	5969	7266
		473.612	1122.8	336.788	1049	8797	10358
		491.93	1158.5	358.605	1307	5037	7598
		442.055	1035.5	397.195	1654	6850	8275
		565.731	1386.7	426.924	1462	4020	4476
		997.979	1492.5	618.85	1444	3800	4418
		864.781	1302.3	526.754	1549	12720	12364
		596.902	884.6	416.901	1341	2492	4415
		652.134	1340.8	434.852	2082	1613	3094
		568.691	1082.7	330.21	1111	2065	3138
		700.486	1685.1	451.309	3496	656	2832
		723.205	3164.5	554.259	9849	869	4530
		553.371	825	406.48	440	356	610

## Sheet: Figure 2e
Figure 2e
		Output expression level
		‒ trigger	+ trigger
	sensor variants without MS2 hairpins	486.4	2978.4
		469.6	1391.3
		2568.5	5215
		718	1076.2
		723.1	909.6
		530.2	1164.4
		282	3466
		781.6	1572.6
	sensor variants with MS2 hairpins	1714	3409
		6015	10744
		7914	10904
		254	370
		9892	8572
		3847	3238
		2910	2978
		670	2152
		756	2611
		5798	9654
		5271	6840
		4364	5371
		6853	6458
		4157	3596
		1529	2521
		987	3997
		985	3260
		3614	5984
		4558	9167
		6276	6516
		7521	8503
		13093	9377
		1939	2274
		283	317

## Sheet: Figure 3d
Figure 3d
		Output fold-change ± trigger
		open loop	closed loop
	sensor variants	2.5122	7.0656
		1.5718	7.6896
		1.414	3.3065
		1.8314	1.4947
		0.9109	5.6823
		0.8892	3.2738
		1.3834	2.8823
		5.0859	6.0311
		3.5201	11.2915
		1.849	12.3042
		1.0245	3.2557
		1.1183	2.3516
		1.4313	5.797
		1.0857	2.8401
		1.7496	4.0449
		6.4523	13.7453
		3.9488	11.0518
		2.3572	6.879
		2.0549	2.894
		0.8517	2.8
		1.0092	4.6601
		0.6877	2.7488
		1.2486	3.1989
		1.3945	1.2443

## Sheet: Figure 3e
Figure 3e
		Output fold-change ± trigger
		log10(OFF CL / OFF OL)	log10(FC CL / FC OL)
	sensor variants	-0.1042	0.4491
		-0.5423	0.6895
		-0.0604	0.3689
		0.5131	-0.0882
		-0.7661	0.7951
		-0.3852	0.5661
		-0.4736	0.3188
		0.1972	0.074
		-0.0201	0.5062
		-1.0396	0.8231
		0.1161	0.5022
		-0.6229	0.3228
		-0.5821	0.6075
		-0.1797	0.4176
		-0.2585	0.364
		-0.0047	0.3284
		-0.0969	0.447
		-0.4785	0.4651
		0.2872	0.1487
		-0.656	0.5168
		-0.436	0.6644
		-0.3207	0.6017
		-0.3667	0.4086
		0.4526	-0.0495

## Sheet: Figure 3f
Figure 3f
		Trigger bin #	Normalized output expression
	OL	1	0.3391
		2	0.3649
		3	0.3969
		4	0.534
		5	0.7097
		6	0.765
		7	0.8071
		8	1
	CL	1	0.0497
		2	0.0544
		3	0.0856
		4	0.2
		5	0.4308
		6	0.6727
		7	0.9218
		8	1

## Sheet: Figure 3g
Figure 3g
		closed loop		open loop ‒ ADAR		open loop + MCP-ADAR
		wild-type TP53	mutant TP53	wild-type TP53	mutant TP53	wild-type TP53	mutant TP53
	Biological replicate #1	1093.8	6701.7	630.183	966.18	2964.5	5737.2
	Biological replicate #2	1234.6	6422.5	676.918	952.814	3071.5	5868
	Biological replicate #3	1371	6069.6	667.356	975.962	3319.9	6171

## Sheet: Figure 3i
Figure 3i
		Undifferentiated
		Myh7	Myog	Alp1
	Technical replicate #1	0.00959	-0.0527	0.00482
	Technical replicate #2	0.00824	-0.0385	0.051
	Technical replicate #3	-0.0178	0.0912	-0.0558
		Confluent, serum-deprived
		Myh7	Myog	Alp1
	Technical replicate #1	3.43	6.38	-0.0207
	Technical replicate #2	3.38	6.48	-0.411
	Technical replicate #3	3.28	6.44	-0.768
		BMP-2-treated
		Myh7	Myog	Alp1
	Technical replicate #1	-0.622	-0.52	7.98
	Technical replicate #2	-0.788	-0.549	7.92
	Technical replicate #3	-0.887	-0.589	7.83

[truncated: 12 more sheets: Figure 3j, Figure 3k, Supplementary Figure 3a, Supplementary Figure 3b, Supplementary Figure 4a, Supplementary Figure 4b, Supplementary Figure 5, Supplementary Figure 6a, Supplementary Figure 6b, Supplementary Figure 7a, Supplementary Figure 7b, Supplementary Figure 8]
